# Supplementary material for: Investigating the Chemical Profile of Underexplored Parts of Dipteryx alata (Baru) Using the PS–MS Technique
Source: Plants (Basel). 2024 Jul 3;13(13):1833. doi: 10.3390/plants13131833 (PMC11243931; doi:10.3390/plants13131833)
Supplement: Supplementary file 1 [file plants-13-01833-s001.zip]

Archive with 1 entries (1 files):
- plants-2819708-supplementary.pdf
